# Supplementary material for: Genome-Wide Identification of LOX Gene Family and Its Expression Analysis under Abiotic Stress in Potato (Solanum tuberosum L.)
Source: Int J Mol Sci. 2024 Mar 20;25(6):3487. doi: 10.3390/ijms25063487 (PMC10970340; doi:10.3390/ijms25063487)
Supplement: Supplementary file 1 [file ijms-25-03487-s001.zip]

Archive with 9 entries (9 files):
- Figure S1.pptx
- Table S1.xlsx
- Table S2.xlsx
- Table S3.xlsx
- Table S4.xlsx
- Table S5.xlsx
- Table S6.xlsx
- Table S7.xlsx
- Table S8.xlsx
