# Supplementary material for: Genome-Wide Identification of LOX Gene Family and Its Expression Analysis under Abiotic Stress in Potato (Solanum tuberosum L.)
Source: Int J Mol Sci. 2024 Mar 20;25(6):3487. doi: 10.3390/ijms25063487 (PMC10970340; doi:10.3390/ijms25063487)
Supplement: Supplementary file 1 [file ijms-25-03487-s001.zip › Table S1.xlsx]

## Sheet: Table S1
Table S1 Characteristic features of 17 StLOXs
No.	Gene ID	chr.	CDS (bp)	MW (kDa)	pI	Number of amino acids	Subfamily
1	Soltu.DM.01G002140	chr01	2700	101.974	6.15	899	13-LOX TypeⅡ
2	Soltu.DM.01G002150	chr01	2706	102.466	5.67	901	13-LOX TypeⅡ
3	Soltu.DM.01G038840	chr01	2589	97.534	5.35	862	9-LOX TypeⅠ
4	Soltu.DM.01G038890	chr01	2577	97.909	5.37	858	9-LOX TypeⅠ
5	Soltu.DM.01G038900	chr01	2583	97.438	5.48	860	9-LOX TypeⅠ
6	Soltu.DM.01G038910	chr01	2595	98.298	5.15	864	9-LOX TypeⅠ
7	Soltu.DM.01G038920	chr01	2541	96.49	5.65	846	9-LOX TypeⅠ
8	Soltu.DM.01G038930	chr01	2598	98.96	5.84	865	9-LOX TypeⅠ
9	Soltu.DM.03G037120	chr03	2745	102.857	7.11	914	13-LOX TypeⅡ
10	Soltu.DM.05G011130	chr05	2733	103.597	8.6	910	13-LOX TypeⅡ
11	Soltu.DM.08G005440	chr08	2577	96.657	5.57	858	9-LOX TypeⅠ
12	Soltu.DM.08G005470	chr08	2385	89.901	5.79	794	9-LOX TypeⅠ
13	Soltu.DM.08G005480	chr08	2583	96.881	5.46	860	9-LOX TypeⅠ
14	Soltu.DM.08G010990	chr08	2589	97.734	5.55	862	9-LOX TypeⅠ
15	Soltu.DM.09G015660	chr09	2556	97.737	8.55	851	13-LOX TypeⅠ
16	Soltu.DM.09G024180	chr09	2634	99.737	5.69	877	9-LOX TypeⅠ
17	Soltu.DM.12G028750	chr12	2652	100.172	6.75	883	13-LOX TypeⅡ
