# Supplementary material for: Genome-Wide Identification of LOX Gene Family and Its Expression Analysis under Abiotic Stress in Potato (Solanum tuberosum L.)
Source: Int J Mol Sci. 2024 Mar 20;25(6):3487. doi: 10.3390/ijms25063487 (PMC10970340; doi:10.3390/ijms25063487)
Supplement: Supplementary file 1 [file ijms-25-03487-s001.zip › Table S2.xlsx]

## Sheet: Sheet1
Table S2 The conserved motifs identified by MEME among StLOXs
Pattern	Sequence	Width of motif	Number of distributions	Log likelihood ratio (llr)	E-value
motif1	HQLISHWLNTHAVIEPFVIATNRQLSVLHPIHKLLHPHFRDTMNINALAR	50	17	2221	6.7E-636
motif2	HGDKKBEPWWPKMQTPQELIDSCTTIIWIASALHAAVNFGQYPYAGYLPN	50	17	2124	1.6E-586
motif3	DLIKRGVAVEDSSSPHGVRLLIZDYPYAVDGLEIWSAIKSWVTDYCNFYY	50	17	1994	4.1E-520
motif4	RIFFANQAYLPSZTPEPLRKYRENELVTLRGDGTGKR	37	17	1395	3.6E-333
motif5	AWRTDEEFAREMLAGVNPVIISRLQEFPPKSK	32	17	1282	2.1E-319
motif6	FLQDNGTLKPLAIELSLPHPDGDQFGVVSKVYTPSDQGVEGSIWQLAKAY	50	10	1302	1.1E-308
motif7	LGGSKEYPYPRRGRTGRPPTKTDPKSESR	29	17	1109	5.1e-259
motif8	LTVDEAIKANKLFILBHHDILMPYLRRIN	29	17	1099	1.4e-253
motif9	NAGGVJESTVFPGKYAMEMSAVVYK	25	17	920	3.8e-198
motif10	EEWDRIYDYDVYNDLGBPDKG	21	17	839	2.8e-192
