# Supplementary material for: Genome-Wide Identification of LOX Gene Family and Its Expression Analysis under Abiotic Stress in Potato (Solanum tuberosum L.)
Source: Int J Mol Sci. 2024 Mar 20;25(6):3487. doi: 10.3390/ijms25063487 (PMC10970340; doi:10.3390/ijms25063487)
Supplement: Supplementary file 1 [file ijms-25-03487-s001.zip › Table S3.xlsx]

## Sheet: tandem and segmental
Table S3 Ka/Ks ratios of tandemly duplicated StLOXs
Gene ID	Gene ID	Ka	Ks	Ka/Ks	Duplication type
Soltu01G038890	Soltu01G038900	0.093237	0.264053	0.353099	tandem
Soltu01G038900	Soltu01G038910	0.0930548	0.238235	0.3906	tandem
Soltu01G038910	Soltu01G038920	0.209935	1.34686	0.15587	tandem
Soltu08G005470	Soltu08G005480	0.0300514	0.0906066	0.331669	tandem
