# Supplementary material for: Genome-Wide Identification of LOX Gene Family and Its Expression Analysis under Abiotic Stress in Potato (Solanum tuberosum L.)
Source: Int J Mol Sci. 2024 Mar 20;25(6):3487. doi: 10.3390/ijms25063487 (PMC10970340; doi:10.3390/ijms25063487)
Supplement: Supplementary file 1 [file ijms-25-03487-s001.zip › Table S4.xlsx]

## Sheet: potato and Arabidopsis
Table S4 Ka/Ks ratios of the syntenic relationships between potato and Arabidopsis, tomato, cabbage, maize
Gene ID	Gene ID	Ka	Ks	Ka/Ks
Soltu03G037120	AT1G17420	0.186258	3.36002	0.0554336
Soltu05G011130	AT1G67560	0.276973	2.48026	0.111671
Soltu09G024180	AT3G22400	0.218247	3.59139	0.0607694
Soltu01G002140	Solyc01g006560	0.102325	0.248059	0.412501
Soltu01G038840	Solyc01g099160	0.0182627	0.115049	0.158738
Soltu01G038920	Solyc01g099200	0.0288372	0.101965	0.282816
Soltu01G038930	Solyc01g099210	0.0146205	0.104166	0.140358
Soltu03G037120	Solyc03g122340	0.016179	0.115415	0.140181
Soltu05G011130	Solyc05g014790	0.0170081	0.0737883	0.230498
Soltu08G005480	Solyc08g014000	0.0168138	0.129906	0.129431
Soltu08G010990	Solyc08g029000	0.0141454	0.110324	0.128217
Soltu09G015660	Solyc09g055900	0.0340454	0.149391	0.227895
Soltu09G024180	Solyc09g075860	0.0145721	0.068326	0.213273
Soltu12G028750	Solyc12g011040	0.0324253	0.10366	0.312805
Soltu03G037120	Bo8g104870	0.199503	2.96573	0.0672694
Soltu05G011130	Bo2g056010	0.266738	2.2924	0.116357
Soltu09G024180	Bo1g105160	0.218129	3.72273	0.0585939
Soltu03G037120	Zm00001d027893	0.263867	3.22559	0.0818043
