# Supplementary material for: Genome-Wide Identification of LOX Gene Family and Its Expression Analysis under Abiotic Stress in Potato (Solanum tuberosum L.)
Source: Int J Mol Sci. 2024 Mar 20;25(6):3487. doi: 10.3390/ijms25063487 (PMC10970340; doi:10.3390/ijms25063487)
Supplement: Supplementary file 1 [file ijms-25-03487-s001.zip › Table S5.xlsx]

## Sheet: Sheet1
Table S5 The FPKM value of StLOXs in different tissues of DM potato
Gene ID	Sepals	Leaves	Roots	Shoots	Callus	Stolons	Tubers	Whole Mature Flowers	Petioles	Petals	Stamens	Carpels	Mature whole fruit	Immature whole fruit	Inside of fruit
Soltu.DM.01G002140	309.222	688.556	0.120739	188.533	2.99165	2.35127	0	198.426	91.8429	88.0886	2.6455	84.9683	323.575	63.6897	53.4604
Soltu.DM.01G002150	0.0450687	128.485	0	0.257404	0.191878	0.988236	0	0.514592	4.86525	0	0.0378377	0	0	0	0
Soltu.DM.01G038840	28.915	1.78579	7.84256	7.43488	18.6043	3.47638	3.73621	110.478	2.41228	154.182	23.7777	73.9795	34.712	13.9057	11.3215
Soltu.DM.01G038890	0.155907	0	0	0.136561	0	0.0499788	0	0.121931	1.38922	0.120789	0	0.0940089	4.73251	0.638936	3.58738
Soltu.DM.01G038900	3.19278	0.0306619	0	0	0	0.0475556	0	6.15956	0	1.07318	2.65669	20.0128	2571.59	1433.61	1270.31
Soltu.DM.01G038910	1.38912	0.619527	2.66416	1.27642	1.77309	0.7626	0.0964775	0.747491	0.750619	0.859494	0.276485	2.45192	12.433	52.6519	20.6504
Soltu.DM.01G038920	1.52324	0	0	0.061772	0	0	0	0.499945	0	0.267201	0.576836	1.99835	3.45042	114.836	239.244
Soltu.DM.01G038930	0.472944	0.536906	2.77691	0.32734	2.01661	3.6061	5.37505	0	4.42292	0	0	0.0352074	0.216774	0.200404	0.109743
Soltu.DM.03G037120	48.6178	15.0967	5.75084	70.7301	17.8991	680.918	113.133	4.57951	21.9164	26.9723	21.8304	10.2818	30.9725	13.4124	22.1231
Soltu.DM.05G011130	11.0434	6.51323	3.13944	8.93867	14.7533	22.7135	11.7735	63.402	31.0389	35.3348	67.5547	8.72496	14.7775	12.0826	12.8582
Soltu.DM.08G005440	0.127324	0.053128	0.0751796	0	5.0015	0.461881	37.926	0	0.0924791	0.356646	0.118697	0	0	0	0
Soltu.DM.08G005470	0	0	0	0	5.45946	0.434918	367.317	0.220971	0	0	0	13.6481	1.61044	0	0.130798
Soltu.DM.08G005480	14.8519	0	28.462	1.12852	16.633	122.249	76.993	2.79437	0.340456	3.8776	1.29499	22.8187	0.121827	0.289349	0.651574
Soltu.DM.08G010990	0.658259	0.701418	1.13718	19.3688	3.80904	191.218	26.2436	0.0338654	2.43133	0.927562	0.859157	0.964643	0.0216454	0.0333228	0.0199335
Soltu.DM.09G015660	0.448425	0.0291584	0.235037	0.978994	0	1.24699	0.493568	0.216745	0.400294	0.121886	0.0921671	0.148879	0.425157	0.794038	0.764223
Soltu.DM.09G024180	23.4982	48.8773	10.0262	13.5692	4.92562	7.03577	14.3424	30.0503	78.3596	40.663	7.53084	215.267	17.9496	21.3332	9.07474
Soltu.DM.12G028750	0.591506	0.476585	0	0.423811	0	0.194622	0.112111	0.16225	3.43859	0	0	0.0398471	0	0	0
