# Supplementary material for: Genome-Wide Identification of LOX Gene Family and Its Expression Analysis under Abiotic Stress in Potato (Solanum tuberosum L.)
Source: Int J Mol Sci. 2024 Mar 20;25(6):3487. doi: 10.3390/ijms25063487 (PMC10970340; doi:10.3390/ijms25063487)
Supplement: Supplementary file 1 [file ijms-25-03487-s001.zip › Table S6.xlsx]

## Sheet: Sheet1
Table S6 The FPKM value of StLOXs in DM potato under salt, mannitol, heat stresses, P. infestans, β-aminobutyric acid (BABA), and benzo-2,1,3-thiadiazole (BTH) treatments
Gene ID	Control (salt; mannitol)	Salt (150 mM NaCl, 24 h)	Mannitol (260 uM, 24 h)	Control (35℃ treatment)	Heat (35℃, 24 h)	Control (Biotic Stress)	P. infestans Infected Leaves (24hr/48hr/72hr)	BABA Treated Leaves (24hr/48hr/72hr)	BTH Treated Leaves (24hr/48hr/72hr)
Soltu.DM.01G002140	240.348	424.174	302.688	3.95218	0.348398	382.144	318.736	36.4693	586.548
Soltu.DM.01G002150	0.134148	0.160603	0.20169	0	0	43.6684	28.5752	159.864	5.5683
Soltu.DM.01G038840	12.4552	11.3601	12.2801	4.59036	10.6424	1.51521	0.915067	0.569983	2.1824
Soltu.DM.01G038890	0.206299	0.124566	0.19574	0.1117	0	0.0433416	0.113847	0	0
Soltu.DM.01G038900	0.0373648	0.0738123	0	0	0.0737744	0	0	0	0.0306368
Soltu.DM.01G038910	1.29286	2.72663	1.67793	2.52848	2.45754	0.990631	0.777245	0.396624	1.91735
Soltu.DM.01G038920	0	0.0735882	0.0369825	0	0	0	0.0222519	0	0
Soltu.DM.01G038930	1.57713	3.05715	3.99228	0.931888	3.40234	0.615198	0.707938	1.39668	5.37108
Soltu.DM.03G037120	10.5676	13.1228	26.0202	7.13894	8.41376	59.5637	35.7994	110.388	24.8459
Soltu.DM.05G011130	16.1862	15.4747	13.0666	6.7512	4.52939	13.7187	14.4519	16.3778	29.4514
Soltu.DM.08G005440	0	0	0	0.125886	0	0	0	0.0175229	0
Soltu.DM.08G005470	0	0	0	0	0	0	0	0	0.310997
Soltu.DM.08G005480	9.67663	20.77	11.3784	10.1568	39.5494	0.286857	0.167404	0	20.885
Soltu.DM.08G010990	45.2496	17.9195	25.6901	5.15692	1.45401	1081.52	1061.74	1482.69	68.475
Soltu.DM.09G015660	0.550585	1.19259	1.13209	1.25	0.347422	0.326038	0.26441	0.263333	0.505009
Soltu.DM.09G024180	19.7882	17.265	17.3257	9.7172	18.0804	26.6295	21.1998	14.338	87.7314
Soltu.DM.12G028750	0.163818	0.842218	0.533582	0.0668558	0.0733394	0.424808	0.699198	0.0992395	2.83022
