# Supplementary material for: Genome-Wide Identification of LOX Gene Family and Its Expression Analysis under Abiotic Stress in Potato (Solanum tuberosum L.)
Source: Int J Mol Sci. 2024 Mar 20;25(6):3487. doi: 10.3390/ijms25063487 (PMC10970340; doi:10.3390/ijms25063487)
Supplement: Supplementary file 1 [file ijms-25-03487-s001.zip › Table S7.xlsx]

## Sheet: Sheet1
Table S7 The FPKM value of StLOXs in DM potato under different hormone treatments
Gene ID	Control (IAA; GA3; BAP; ABA, Whole Plant in vitro, Media C)	ABA 24hr, 50uM	IAA 24hr, 10uM	GA3 24hr, 50uM	BAP 24hr, 10uM
Soltu.DM.01G002140	320.744	179.891	395.942	210.485	185.05
Soltu.DM.01G002150	0.242684	0.684535	0.0339954	0.104279	0.127263
Soltu.DM.01G038840	13.9577	47.1376	14.1246	13.7553	10.7827
Soltu.DM.01G038890	0.172332	0.232614	0.517908	0.292859	0.223627
Soltu.DM.01G038900	0	0	0.0629709	0	0
Soltu.DM.01G038910	2.13281	1.88579	1.74438	2.1268	1.28518
Soltu.DM.01G038920	0	0	0	0.0328719	0
Soltu.DM.01G038930	2.06617	1.31634	1.55193	1.77823	1.47823
Soltu.DM.03G037120	14.7535	38.3639	26.13	76.921	0.24497
Soltu.DM.05G011130	16.0761	16.8336	15.8107	16.9266	14.2625
Soltu.DM.08G005440	0	0.0652907	1.18782	0	0
Soltu.DM.08G005470	0	0	1.3796	0	0
Soltu.DM.08G005480	14.1811	9.07963	23.8704	15.7527	12.6439
Soltu.DM.08G010990	23.498	56.173	17.3841	21.6481	8.94054
Soltu.DM.09G015660	1.06187	0.946198	0.720999	1.19666	0.91266
Soltu.DM.09G024180	13.6629	32.2091	14.9933	17.7072	16.4456
Soltu.DM.12G028750	0.535568	0.495948	0.66916	0.360714	0.360685
