# Supplementary material for: Genome-Wide Identification of LOX Gene Family and Its Expression Analysis under Abiotic Stress in Potato (Solanum tuberosum L.)
Source: Int J Mol Sci. 2024 Mar 20;25(6):3487. doi: 10.3390/ijms25063487 (PMC10970340; doi:10.3390/ijms25063487)
Supplement: Supplementary file 1 [file ijms-25-03487-s001.zip › Table S8.xlsx]

## Sheet: Primers for PCR
Table S8 Primers utilized in PCR
Gene name	Primer Sequence（forward/reverse）	Amplicon length (bp)	purpose
Soltu.DM.01G038930	GACAGCCTAATGCCGTACTTGAAAC	146	qPCR
	ACAATTCTCGACTGCTCATCCTCTC
Soltu.DM.08G005480	TAAGAGGAGATGGAACTGGAAAGCG	141	qPCR
	GAGGATACGGGTAGTCAGCAGAAC
Soltu.DM.01G002140	GGATTGTTGCTGCTGAGCTTGATC	92	qPCR
	GTCACCATCCACTTCTCGTCCAC
Soltu.DM.03G037120	TTGGCAGCACATAGGCAATTAAGC	123	qPCR
	GACACCATCAGCATTGAGCAAGC
Soltu.DM.01G038840	TTCATGCCAGAGCCAGGAAGTG	146	qPCR
	AGTGTATCCGAAGAGTGCCTTGAC
Soltu.DM.08G010990	GGCGATGAACTTGGTGCTGTTAG	106	qPCR
	CCGAGTCATTCACTGCAACATAAGC
StEF-1α	ATTGGAAACGGATATGCTCCA	106	qPCR
	TCCTTACCTGAACGCCTGTCA
Soltu.DM.01G002140	CGATGACGATAAGGTACCTAAGGATCCAatgttgaagcctcaacttcaacaat	2700	amplification primer
	CCACTGTGCTGGATATCTGCAGAATTCtcaaatggaaatactataaggtacac
Soltu.DM.03G037120	CGATGACGATAAGGTACCTAAGGATCCAatggcacttgctaaagaaattatgg	2745	amplification primer
	CCACTGTGCTGGATATCTGCAGAATTCtcatattgatacactatttggaacac
Soltu.DM.01G038840	CGATGACGATAAGGTACCTAAGGATCCAatgtttttgaataagattgtggatgc	2589	amplification primer
	CCACTGTGCTGGATATCTGCAGAATTCctatatagacacactgttgggaatt
